# Supplementary material for: Doenjang Ameliorates Diet-Induced Hyperlipidemia and Hepatic Oxidative Damage by Improving Lipid Metabolism, Oxidative Stress, and Inflammation in ICR Mice
Source: Foods. 2024 May 10;13(10):1471. doi: 10.3390/foods13101471 (PMC11120292; doi:10.3390/foods13101471)
Supplement: Supplementary file 1 [file foods-13-01471-s001.zip]

Archive with 1 entries (1 files):
- foods-2960176-supplementary.pdf
